# Supplementary material for: (2S,4R)-4-Ammonio-5-oxopyrrolidine-2-carboxylate
Source: Acta Crystallogr Sect E Struct Rep Online. 2010 Mar 13;66(Pt 4):o831–2. doi: 10.1107/S1600536810004277 (PMC2984054; doi:10.1107/S1600536810004277)
Supplement: Supplementary file 1 [file e-66-0o831-sup1.cif]

##############################################################################
###                                                                        ###
###        Electronic paper (Acta Crystallographica Section E)             ###
###                                                                        ###
##############################################################################
#                                                                            #
# This CIF contains the data in a paper accepted for publication in Acta     #
# Crystallographica Section E. It conforms to the requirements of Notes      #
# for Authors for Section E, and has been peer reviewed under the auspices   #
# of the IUCr Commission on Journals.                                        #
#                                                                            #
# Full details of the Crystallographic Information File format               #
# are given in the paper "The Crystallographic Information File (CIF):       #
# a New Standard Archive File for Crystallography" by S. R. Hall, F. H.      #
# Allen and I. D. Brown [Acta Cryst. (1991), A47, 655-685].                  #
#                                                                            #
# The current version of the core CIF dictionary is obtainable from          #
# ftp://ftp.iucr.org/pub/cif_core.dic. The current version number is 2.4.    #
#                                                                            #
# Software is freely available for graphical display of the structure(s) in  #
# this CIF.  For information consult the CIF home page http://www.iucr.org/  #
# cif/home.html                                                              #
#                                                                            #
# This file may be used for bona fide research purposes within the           #
# scientific community so long as proper attribution is given to the journal # 
# article from which it was obtained.                                        #
#                                                                            #
##############################################################################
                                             
data_I
_audit_creation_method     SHELXL97
_chemical_name_systematic
;
(2<i>S</i>,4<i>R</i>)-4-Ammmonio-5-oxopyrrolidine-2-carboxylate
;
_chemical_formula_moiety     'C5 H8 N2 O3'
_chemical_formula_sum     'C5 H8 N2 O3'
_chemical_formula_iupac     'C5 H8 N2 O3'
_chemical_formula_weight     144.13
_chemical_melting_point     423(2)
_symmetry_cell_setting     orthorhombic
_symmetry_space_group_name_H-M     'P 21 21 21'
_symmetry_space_group_name_hall     'P 2ac 2ab'
_space_group_name_Hall     'P 2ac 2ab'
loop_
    _symmetry_equiv_pos_as_xyz
    'x, y, z'
    '-x+1/2, -y, z+1/2'
    '-x, y+1/2, -z+1/2'
    'x+1/2, -y+1/2, -z'
_cell_length_a     5.9790(3)
_cell_length_b     9.3665(4)
_cell_length_c     11.3809(5)
_cell_angle_alpha     90.00
_cell_angle_beta     90.00
_cell_angle_gamma     90.00
_cell_volume     637.36(5)
_cell_formula_units_Z     4
_cell_measurement_reflns_used     7056
_cell_measurement_theta_min     6.1
_cell_measurement_theta_max     70.8
_cell_measurement_temperature     293(2)
_exptl_crystal_description     prism
_exptl_crystal_colour     colourless
_exptl_crystal_size_max     0.40
_exptl_crystal_size_mid     0.40
_exptl_crystal_size_min     0.10
_exptl_crystal_density_diffrn     1.502
_exptl_crystal_density_method     'not measured'
_exptl_crystal_F_000     304
_exptl_absorpt_coefficient_mu     1.075
_exptl_absorpt_correction_type     multi-scan
_exptl_absorpt_process_details     '(SADABS; Bruker, 2003)'
_exptl_absorpt_correction_T_min     0.7073
_exptl_absorpt_correction_T_max     0.9001
_exptl_special_details
;
;
_diffrn_ambient_temperature     293(2)
_diffrn_radiation_type     CuK\a
_diffrn_radiation_wavelength     1.54178
_diffrn_radiation_source     'fine-focus sealed tube'
_diffrn_radiation_monochromator     graphite
_diffrn_measurement_device_type     'Bruker SMART APEX'
_diffrn_measurement_method     '\w scans'
_diffrn_detector_area_resol_mean     ?
_diffrn_reflns_number     7227
_diffrn_reflns_av_R_equivalents     0.0304
_diffrn_reflns_av_sigmaI/netI     0.0156
_diffrn_reflns_theta_min     6.12
_diffrn_reflns_theta_max     70.82
_diffrn_reflns_theta_full     70.82
_diffrn_measured_fraction_theta_max     0.953
_diffrn_measured_fraction_theta_full     0.953
_diffrn_reflns_limit_h_min     -6
_diffrn_reflns_limit_h_max     5
_diffrn_reflns_limit_k_min     -11
_diffrn_reflns_limit_k_max     11
_diffrn_reflns_limit_l_min     -13
_diffrn_reflns_limit_l_max     13
_diffrn_standards_number     0
_diffrn_standards_interval_count     .
_diffrn_standards_interval_time     .
_diffrn_standards_decay_%     0
_refine_special_details
;
Refinement of <i>F</i>^2^ against ALL reflections. The weighted <i>R</i>-factor
wR and goodness of fit <i>S</i> are based on <i>F</i>^2^, conventional
<i>R</i>-factors <i>R</i> are based on <i>F</i>, with <i>F</i> set to zero for
negative <i>F</i>^2^. The threshold expression of <i>F</i>^2^ >
\s(<i>F</i>^2^) is used only for calculating <i>R</i>-factors(gt) etc. and is
not relevant to the choice of reflections for refinement. <i>R</i>-factors
based on <i>F</i>^2^ are statistically about twice as large as those based on
<i>F</i>, and <i>R</i>- factors based on ALL data will be even larger.
;
_reflns_number_total     1169
_reflns_number_gt     1168
_reflns_threshold_expression     I>2\s(I)
_refine_ls_structure_factor_coef     Fsqd
_refine_ls_matrix_type     full
_refine_ls_R_factor_all     0.0270
_refine_ls_R_factor_gt     0.0270
_refine_ls_wR_factor_gt     0.0689
_refine_ls_wR_factor_ref     0.0691
_refine_ls_goodness_of_fit_ref     1.080
_refine_ls_restrained_S_all     1.080
_refine_ls_number_reflns     1169
_refine_ls_number_parameters     125
_refine_ls_number_restraints     0
_refine_ls_hydrogen_treatment     mixed
_refine_ls_weighting_scheme     calc
_refine_ls_weighting_details
         'calc w=1/[\s^2^(Fo^2^)+(0.0468P)^2^+0.0681P] where P=(Fo^2^+2Fc^2^)/3'
_atom_sites_solution_hydrogens     geom
_atom_sites_solution_primary     direct
_atom_sites_solution_secondary     difmap
_refine_ls_shift/su_max     0.000
_refine_ls_shift/su_mean     0.000
_refine_diff_density_max     0.125
_refine_diff_density_min     -0.174
_refine_ls_extinction_method     'SHELXL97 (Sheldrick, 2008)'
_refine_ls_extinction_coef     0.047(3)
_refine_ls_extinction_expression
                                  'Fc^*^=kFc[1+0.001xFc^2^\l^3^/sin(2\q)]^-1/4^'
_refine_ls_abs_structure_details     'Flack (1983), 461 Friedel pairs'
_refine_ls_abs_structure_Flack     0.1(2)
loop_
    _atom_type_symbol
    _atom_type_description
    _atom_type_scat_dispersion_real
    _atom_type_scat_dispersion_imag
    _atom_type_scat_source
    'C' 'C' 0.0181 0.0091
                         'International Tables Vol C Tables 4.2.6.8 and 6.1.1.4'
    'H' 'H' 0.0000 0.0000
                         'International Tables Vol C Tables 4.2.6.8 and 6.1.1.4'
    'N' 'N' 0.0311 0.0180
                         'International Tables Vol C Tables 4.2.6.8 and 6.1.1.4'
    'O' 'O' 0.0492 0.0322
                         'International Tables Vol C Tables 4.2.6.8 and 6.1.1.4'
_computing_data_collection     'SMART (Bruker, 2003)'
_computing_cell_refinement     'SAINT-Plus (Bruker, 2003)'
_computing_data_reduction     'SAINT-Plus (Bruker, 2003)'
_computing_structure_solution     'SHELXTL (Sheldrick, 2008)'
_computing_structure_refinement     'SHELXTL (Sheldrick, 2008)'
_computing_molecular_graphics
;
SHELXTL (Sheldrick, 2008) and Mercury
(Macrae <i>et al.</i>, 2008)
;
_computing_publication_material
;
SHELXTL (Sheldrick, 2008) and publCIF (Westrip, 2010)
;
loop_
    _atom_site_type_symbol
    _atom_site_label
    _atom_site_fract_x
    _atom_site_fract_y
    _atom_site_fract_z
    _atom_site_U_iso_or_equiv
    _atom_site_adp_type
    _atom_site_calc_flag
    _atom_site_refinement_flags
    _atom_site_occupancy
    _atom_site_disorder_assembly
    _atom_site_disorder_group
    O O1 0.85679(17) -0.10762(9) 0.57781(8) 0.0373(3) Uani d . 1 . .
    H H2 0.838(4) 0.3509(18) 0.9130(15) 0.042(4) Uiso d . 1 . .
    O O2 0.57914(17) 0.04638(10) 0.55325(8) 0.0383(3) Uani d . 1 . .
    O O3 0.6519(2) 0.46234(9) 0.68254(10) 0.0469(3) Uani d . 1 . .
    N N1 0.8566(2) 0.27436(11) 0.61237(10) 0.0353(3) Uani d . 1 . .
    H H1 0.917(4) 0.3094(19) 0.5549(17) 0.054(5) Uiso d . 1 . .
    C C1 0.7725(2) 0.01571(13) 0.58351(10) 0.0283(3) Uani d . 1 . .
    C C5 0.9163(2) 0.12935(13) 0.64357(11) 0.0304(3) Uani d . 1 . .
    H H51 1.078(3) 0.1140(16) 0.6258(13) 0.032(4) Uiso d . 1 . .
    C C4 0.8646(3) 0.12504(13) 0.77672(11) 0.0340(3) Uani d . 1 . .
    H H41 0.807(3) 0.0354(17) 0.8009(15) 0.045(5) Uiso d . 1 . .
    H H42 0.995(4) 0.156(2) 0.8147(18) 0.056(5) Uiso d . 1 . .
    C C3 0.6848(2) 0.23810(12) 0.79144(11) 0.0297(3) Uani d . 1 . .
    H H31 0.541(3) 0.1976(15) 0.7877(14) 0.030(4) Uiso d . 1 . .
    N N2 0.7038(2) 0.31400(11) 0.90532(10) 0.0310(3) Uani d . 1 . .
    H H4 0.607(3) 0.3822(18) 0.9140(14) 0.036(4) Uiso d . 1 . .
    H H3 0.695(3) 0.249(2) 0.9630(14) 0.042(4) Uiso d . 1 . .
    C C2 0.7255(2) 0.34135(13) 0.68928(11) 0.0319(3) Uani d . 1 . .
loop_
    _atom_site_aniso_label
    _atom_site_aniso_U_11
    _atom_site_aniso_U_22
    _atom_site_aniso_U_33
    _atom_site_aniso_U_12
    _atom_site_aniso_U_13
    _atom_site_aniso_U_23
    O1 0.0425(6) 0.0262(4) 0.0432(5) 0.0027(4) -0.0079(4) -0.0062(4)
    O2 0.0334(6) 0.0347(5) 0.0466(5) -0.0016(4) -0.0093(4) 0.0089(4)
    O3 0.0561(7) 0.0309(5) 0.0536(6) 0.0133(5) 0.0046(5) 0.0104(4)
    N1 0.0451(7) 0.0234(5) 0.0374(6) -0.0044(5) 0.0072(5) 0.0050(4)
    C1 0.0331(7) 0.0267(6) 0.0251(5) -0.0021(4) 0.0001(5) 0.0034(4)
    C5 0.0311(7) 0.0241(6) 0.0361(6) -0.0008(5) 0.0004(5) 0.0004(5)
    C4 0.0435(8) 0.0250(6) 0.0335(6) 0.0040(5) -0.0074(6) 0.0002(5)
    C3 0.0294(7) 0.0257(5) 0.0340(6) -0.0027(5) -0.0020(4) 0.0037(5)
    N2 0.0327(7) 0.0257(5) 0.0345(5) 0.0022(5) 0.0027(4) 0.0029(4)
    C2 0.0321(7) 0.0270(6) 0.0367(6) -0.0015(5) -0.0022(5) 0.0044(5)
_geom_special_details
;
All esds (except the esd in the dihedral angle between two l.s. planes) are
estimated using the full covariance matrix. The cell esds are taken into
account individually in the estimation of esds in distances, angles and
torsion angles; correlations between esds in cell parameters are only used
when they are defined by crystal symmetry. An approximate (isotropic)
treatment of cell esds is used for estimating esds involving l.s. planes.
;
loop_
    _geom_bond_atom_site_label_1
    _geom_bond_atom_site_label_2
    _geom_bond_site_symmetry_2
    _geom_bond_distance
    _geom_bond_publ_flag
    O1 C1 . 1.2621(16) ?
    O2 C1 . 1.2399(17) ?
    O3 C2 . 1.2179(16) ?
    N1 C2 . 1.3321(17) ?
    N1 C5 . 1.4485(15) ?
    N1 H1 . 0.82(2) ?
    C1 C5 . 1.5295(17) ?
    C5 C4 . 1.5470(17) ?
    C5 H51 . 0.997(17) ?
    C4 C3 . 1.5187(19) ?
    C4 H41 . 0.949(17) ?
    C4 H42 . 0.94(2) ?
    C3 N2 . 1.4826(16) ?
    C3 C2 . 1.5318(16) ?
    C3 H31 . 0.939(17) ?
    N2 H2 . 0.88(2) ?
    N2 H4 . 0.867(18) ?
    N2 H3 . 0.898(18) ?
loop_
    _geom_angle_atom_site_label_1
    _geom_angle_atom_site_label_2
    _geom_angle_atom_site_label_3
    _geom_angle_site_symmetry_1
    _geom_angle_site_symmetry_3
    _geom_angle
    _geom_angle_publ_flag
    C2 N1 C5 . . 115.19(10) .
    O3 C2 N1 . . 127.55(12) .
    O3 C2 C3 . . 125.30(12) .
    N1 C2 C3 . . 107.15(11) .
    N1 C5 C1 . . 113.86(10) .
    N1 C5 C4 . . 102.44(10) .
    C1 C5 C4 . . 107.90(10) .
    C3 C4 C5 . . 103.37(10) .
    C4 C3 C2 . . 104.12(10) .
    C2 N1 H1 . . 126.6(13) ?
    C5 N1 H1 . . 117.8(13) ?
    O2 C1 O1 . . 124.76(12) ?
    O2 C1 C5 . . 119.14(11) ?
    O1 C1 C5 . . 115.82(11) ?
    N1 C5 H51 . . 108.9(9) ?
    C1 C5 H51 . . 110.7(9) ?
    C4 C5 H51 . . 112.9(8) ?
    C3 C4 H41 . . 109.0(11) ?
    C5 C4 H41 . . 112.3(10) ?
    C3 C4 H42 . . 108.7(13) ?
    C5 C4 H42 . . 106.1(13) ?
    H41 C4 H42 . . 116.4(17) ?
    N2 C3 C4 . . 112.11(10) ?
    N2 C3 C2 . . 110.40(10) ?
    N2 C3 H31 . . 107.7(9) ?
    C4 C3 H31 . . 111.1(9) ?
    C2 C3 H31 . . 111.5(9) ?
    C3 N2 H2 . . 110.3(11) ?
    C3 N2 H4 . . 113.6(11) ?
    H2 N2 H4 . . 107.9(16) ?
    C3 N2 H3 . . 108.0(11) ?
    H2 N2 H3 . . 104.4(16) ?
    H4 N2 H3 . . 112.3(15) ?
loop_
    _geom_torsion_atom_site_label_1
    _geom_torsion_atom_site_label_2
    _geom_torsion_atom_site_label_3
    _geom_torsion_atom_site_label_4
    _geom_torsion_site_symmetry_1
    _geom_torsion_site_symmetry_2
    _geom_torsion_site_symmetry_3
    _geom_torsion_site_symmetry_4
    _geom_torsion
    _geom_torsion_publ_flag
    N1 C5 C4 C3 . . . . 26.38(13) .
    C5 C4 C3 C2 . . . . -25.98(13) .
    C5 N1 C2 O3 . . . . -179.48(14) .
    C5 N1 C2 C3 . . . . 1.41(16) .
    C4 C3 C2 N1 . . . . 16.23(14) .
    C4 C3 C2 O3 . . . . -162.91(14) .
    C2 N1 C5 C4 . . . . -17.99(15) .
    C2 N1 C5 C1 . . . . 98.23(14) ?
    O2 C1 C5 N1 . . . . -26.96(16) ?
    O1 C1 C5 N1 . . . . 158.87(11) ?
    O2 C1 C5 C4 . . . . 86.02(13) ?
    O1 C1 C5 C4 . . . . -88.15(13) ?
    C1 C5 C4 C3 . . . . -94.06(11) ?
    C5 C4 C3 N2 . . . . -145.33(10) ?
    N2 C3 C2 O3 . . . . -42.41(18) ?
    N2 C3 C2 N1 . . . . 136.73(12) ?
loop_
    _geom_hbond_atom_site_label_D
    _geom_hbond_atom_site_label_H
    _geom_hbond_atom_site_label_A
    _geom_hbond_site_symmetry_A
    _geom_hbond_distance_DH
    _geom_hbond_distance_HA
    _geom_hbond_distance_DA
    _geom_hbond_angle_DHA
    N1 H1 O2 4_556 0.82(2) 2.07(2) 2.8535(15) 161.2(18)
    N2 H2 O1 3_756 0.88(2) 1.87(2) 2.7346(16) 168.5(17)
    N2 H3 O1 2_655 0.897(17) 1.886(17) 2.7788(14) 173.4(17)
    N2 H4 O2 3_656 0.868(17) 1.935(17) 2.7967(15) 172.3(17)
data_global
_journal_data_validation_number     ?
_journal_date_recd_electronic     2010-02-01
_journal_date_accepted     2010-02-03
_journal_name_full     'Acta Crystallographica, Section E'
_journal_year     2010
_journal_volume     66
_journal_issue      4
_journal_page_first     o831
_journal_page_last     o832
_journal_paper_category     QO
_journal_coeditor_code     BT5187
_publ_contact_author_name     'Professor Wojciech M. Wolf'
_publ_contact_author_address
;
Institute of General and Ecological Chemistry
Technical University of \/L\'od\'z
ul. \.Zeromskiego 116
90-924 \/L\'od\'z
Poland
;
_publ_contact_author_email     wmwolf@p.lodz.pl
_publ_contact_author_fax     '48(42)313128'
_publ_contact_author_phone     '48(42)313098'
_publ_section_title
;
(2<i>S</i>,4<i>R</i>)-4-Ammmonio-5-oxopyrrolidine-2-carboxylate
;
loop_
    _publ_author_name
    _publ_author_footnote
    _publ_author_address
    'Kaczmarek, Krzysztof' .
;
Institute of Organic Chemistry
Technical University of \/L\'od\'z
ul. \.Zeromskiego 116
90-924 \/L\'od\'z
Poland
;
    'Wojciechowski, Jakub' .
;
Institute of General and Ecological Chemistry
Technical University of \/L\'od\'z
ul. \.Zeromskiego 116
90-924 \/L\'od\'z
Poland
;
    'Wolf, Wojciech M.' .
;
Institute of General and Ecological Chemistry
Technical University of \/L\'od\'z
ul. \.Zeromskiego 116
90-924 \/L\'od\'z
Poland
;
