# Supplementary material for: (2S,4R)-4-Ammonio-5-oxopyrrolidine-2-carboxylate
Source: Acta Crystallogr Sect E Struct Rep Online. 2010 Mar 13;66(Pt 4):o831–2. doi: 10.1107/S1600536810004277 (PMC2984054; doi:10.1107/S1600536810004277)
Supplement: Supplementary file 2 [file e-66-0o831-Isup2.hkl]

# 
# h,k,l, Fc-squared, Fo-squared, sigma(Fo-squared) and status flag 
# 
data_I
_shelx_title ' I in P2(1)2(1)2(1)' 
_shelx_refln_list_code          4 
_shelx_F_calc_maximum       87.12 
_exptl_crystal_F_000       304.00 
_reflns_d_resolution_high  0.8162 
 
loop_ 
 _symmetry_equiv_pos_as_xyz 
 'x, y, z' 
 '-x+1/2, -y, z+1/2' 
 '-x, y+1/2, -z+1/2' 
 'x+1/2, -y+1/2, -z' 
 
_cell_length_a     5.9790 
_cell_length_b     9.3665 
_cell_length_c    11.3809 
_cell_angle_alpha  90.000 
_cell_angle_beta   90.000 
_cell_angle_gamma  90.000 
 
_shelx_F_squared_multiplier     1.000 
 
loop_ 
 _refln_index_h 
 _refln_index_k 
 _refln_index_l 
 _refln_F_squared_calc 
 _refln_F_squared_meas 
 _refln_F_squared_sigma 
 _refln_observed_status 
   2   0   0     2592.30     2306.21     51.42 o 
   1   1   0      494.53      488.39     10.84 o 
   2   1   0      144.59      145.29      0.93 o 
   3   1   0      506.75      544.56      4.00 o 
   4   1   0      295.31      304.20      3.45 o 
   0   2   0        1.17        3.99      0.16 o 
   1   2   0      120.12       97.23      0.80 o 
   2   2   0      212.62      250.69      1.63 o 
   3   2   0       45.08       49.95      0.45 o 
   4   2   0       12.24       14.95      0.20 o 
   5   2   0       22.21       22.70      0.34 o 
   1   3   0      616.79      552.63      3.49 o 
   2   3   0      641.55      656.87      4.81 o 
   3   3   0      504.59      508.60      4.25 o 
   4   3   0       35.11       36.41      0.37 o 
   5   3   0      196.49      192.66      1.39 o 
   6   3   0       58.82       58.34      0.50 o 
   0   4   0        1.02        0.52      0.04 o 
   1   4   0       48.10       42.63      0.29 o 
   2   4   0      179.24      208.35      1.76 o 
   3   4   0       14.62       11.42      0.14 o 
   4   4   0       43.45       41.52      0.42 o 
   5   4   0        0.00        0.39      0.06 o 
   6   4   0       13.58       15.99      0.17 o 
   1   5   0      878.54      936.22      6.27 o 
   2   5   0      469.08      497.30      7.32 o 
   3   5   0       91.66       96.09      0.89 o 
   4   5   0       87.58       82.99      0.43 o 
   5   5   0      110.56      120.46      0.71 o 
   6   5   0       10.50        8.68      0.11 o 
   0   6   0        5.05        4.30      0.12 o 
   1   6   0      211.80      216.80      2.26 o 
   2   6   0      119.24      120.20      1.09 o 
   3   6   0       43.23       45.75      0.34 o 
   4   6   0      203.73      204.14      1.18 o 
   5   6   0       90.76       98.95      0.62 o 
   6   6   0       33.56       36.13      0.69 o 
   1   7   0       74.48       79.52      0.88 o 
   2   7   0      167.39      153.81      1.02 o 
   3   7   0       30.86       27.77      0.20 o 
   4   7   0       11.55       11.26      0.13 o 
   5   7   0       15.09       11.83      0.10 o 
   0   8   0      143.98      130.91      1.11 o 
   1   8   0      104.50       93.79      0.64 o 
   2   8   0        8.24        5.98      0.10 o 
   3   8   0      288.75      279.30      2.30 o 
   4   8   0       39.17       38.98      0.27 o 
   5   8   0       28.37       25.03      0.16 o 
   1   9   0      220.04      219.78      1.82 o 
   2   9   0        5.05        3.68      0.10 o 
   3   9   0       33.90       34.42      0.33 o 
   4   9   0        3.24        4.61      0.12 o 
   0  10   0       25.97       25.19      0.38 o 
   1  10   0        0.84        0.98      0.05 o 
   2  10   0        4.79        5.03      0.08 o 
   3  10   0       10.98       11.54      0.13 o 
   1  11   0        4.04        4.20      0.10 o 
   1   0   1      143.43      127.49      2.83 o 
   2   0   1      715.65      711.57      5.37 o 
   3   0   1       40.30       36.39      0.29 o 
   4   0   1      368.14      382.48     11.23 o 
  -4   1   1      186.25      191.38      2.48 o 
  -3   1   1      223.68      240.09      1.71 o 
  -2   1   1     1848.75     1870.95     30.80 o 
  -1   1   1     5682.76     5032.69    128.86 o 
   0   1   1        0.88        0.14      0.13 o 
   1   1   1     5679.52     3955.11    433.54 o 
   2   1   1     1849.29     1909.71     24.80 o 
   3   1   1      223.66      240.14      1.75 o 
   4   1   1      186.67      190.72      2.01 o 
  -5   2   1      234.18      228.24      2.16 o 
  -4   2   1       23.12       27.70      0.36 o 
  -3   2   1        3.56        4.12      0.07 o 
  -2   2   1     1887.93     1990.70     14.05 o 
  -1   2   1      180.58      188.98      1.33 o 
   0   2   1       41.51       38.40      1.24 o 
   1   2   1      180.95      189.78      1.39 o 
   2   2   1     1891.52     1915.07     18.23 o 
   3   2   1        3.35        4.16      0.07 o 
   4   2   1       22.78       26.54      0.40 o 
   5   2   1      236.06      227.83      2.89 o 
  -6   3   1       48.37       47.57      0.49 o 
  -5   3   1      116.91      114.93      0.86 o 
  -4   3   1       75.30       69.50      0.60 o 
  -3   3   1      170.58      176.57      3.08 o 
  -2   3   1       59.25       62.60      0.47 o 
  -1   3   1       81.06       84.92      0.73 o 
   0   3   1       97.69       91.58      0.64 o 
   1   3   1       81.36       85.26      0.55 o 
   2   3   1       60.02       64.56      0.49 o 
   3   3   1      170.53      169.07      2.83 o 
   4   3   1       75.07       67.99      0.72 o 
   5   3   1      117.01      114.25      1.03 o 
   6   3   1       48.50       47.80      0.58 o 
  -6   4   1       27.56       26.52      0.25 o 
  -5   4   1       47.49       44.40      0.34 o 
  -4   4   1      129.05      123.65      1.13 o 
  -3   4   1      251.82      246.32      2.09 o 
  -2   4   1      187.25      199.16      1.69 o 
  -1   4   1      673.43      733.17      6.10 o 
   0   4   1       75.15       78.28      0.56 o 
   1   4   1      674.89      727.68      4.69 o 
   2   4   1      184.54      195.68      1.55 o 
   3   4   1      252.46      246.09      2.22 o 
   4   4   1      128.12      118.11      1.08 o 
   5   4   1       47.95       44.26      0.33 o 
   6   4   1       27.45       26.76      0.37 o 
  -6   5   1       31.30       37.27      0.33 o 
  -5   5   1       54.76       57.55      0.42 o 
  -4   5   1       55.26       55.18      0.29 o 
  -3   5   1      123.98      123.62      1.12 o 
  -2   5   1      159.82      165.25      1.41 o 
  -1   5   1      343.66      378.64      3.41 o 
   0   5   1      826.12      839.86      5.89 o 
   1   5   1      345.22      378.99      2.46 o 
   2   5   1      160.14      165.26      2.04 o 
   3   5   1      123.21      121.76      1.11 o 
   4   5   1       54.90       54.18      0.31 o 
   5   5   1       54.93       58.86      0.43 o 
   6   5   1       31.59       36.04      0.49 o 
  -6   6   1       20.80       21.57      0.20 o 
  -5   6   1       12.02       12.24      0.10 o 
  -4   6   1      103.40       99.08      0.60 o 
  -3   6   1       16.98       16.95      0.12 o 
  -2   6   1       32.62       33.12      0.34 o 
  -1   6   1       84.93       83.91      0.91 o 
   0   6   1      255.05      280.63      2.05 o 
   1   6   1       85.24       84.71      0.68 o 
   2   6   1       32.04       32.57      0.34 o 
   3   6   1       17.67       17.57      0.13 o 
   4   6   1      103.16       98.36      0.82 o 
   5   6   1       12.11       12.23      0.22 o 
   6   6   1       20.59       21.07      0.18 o 
  -5   7   1        4.57        4.40      0.05 o 
  -4   7   1       25.54       24.22      0.18 o 
  -3   7   1       48.01       49.72      0.35 o 
  -2   7   1      192.20      175.71      1.16 o 
  -1   7   1      183.90      180.27      1.90 o 
   0   7   1      258.52      262.21      2.73 o 
   1   7   1      182.69      181.82      1.60 o 
   2   7   1      191.24      176.51      1.16 o 
   3   7   1       48.53       49.63      0.32 o 
   4   7   1       25.07       23.71      0.19 o 
   5   7   1        4.59        4.34      0.06 o 
  -5   8   1       17.92       18.66      0.14 o 
  -4   8   1       23.93       23.32      0.17 o 
  -3   8   1       58.64       56.78      0.54 o 
  -2   8   1      137.98      131.08      1.20 o 
  -1   8   1      240.57      229.46      1.40 o 
   0   8   1        8.41        7.40      0.08 o 
   1   8   1      240.93      230.60      1.64 o 
   2   8   1      137.36      131.00      1.56 o 
   3   8   1       58.38       57.20      0.46 o 
   4   8   1       24.14       23.39      0.19 o 
   5   8   1       17.98       18.81      0.15 o 
  -4   9   1       25.28       25.73      0.23 o 
  -3   9   1       11.44       12.78      0.15 o 
  -2   9   1       12.84       13.46      0.31 o 
  -1   9   1      179.49      180.49      1.51 o 
   0   9   1      191.98      179.95      1.24 o 
   1   9   1      180.68      182.98      1.26 o 
   2   9   1       12.86       13.04      0.16 o 
   3   9   1       11.34       12.15      0.26 o 
   4   9   1       25.60       25.93      0.20 o 
  -3  10   1       32.46       33.37      0.31 o 
  -2  10   1       72.49       74.46      0.65 o 
  -1  10   1       32.06       32.86      0.32 o 
   0  10   1       53.92       60.09      0.54 o 
   1  10   1       31.95       32.29      0.26 o 
   2  10   1       73.50       75.90      0.66 o 
   3  10   1       32.38       33.43      0.36 o 
  -1  11   1        5.33        6.03      0.08 o 
   0  11   1        0.58        0.19      0.03 o 
   1  11   1        5.29        5.75      0.41 o 
   0   0   2      175.20      164.80      5.21 o 
   1   0   2     3005.26     3146.07     69.44 o 
   2   0   2      166.37      180.85      1.32 o 
   3   0   2      563.16      600.51      4.46 o 
   4   0   2        0.03        0.14      0.04 o 
  -5   1   2       12.05       11.32      0.31 o 
  -4   1   2       41.56       43.69      0.67 o 
  -3   1   2      114.92      127.07      1.05 o 
  -2   1   2       64.72       71.11      0.46 o 
  -1   1   2     1091.35     1087.42      9.72 o 
   0   1   2     1531.46     1453.62     32.22 o 
   1   1   2     1083.59     1058.54      8.55 o 
   2   1   2       64.90       70.48      0.48 o 
   3   1   2      117.08      128.96      1.11 o 
   4   1   2       41.47       43.79      0.43 o 
   5   1   2       12.41       11.21      0.39 o 
  -5   2   2       42.97       40.21      0.30 o 
  -4   2   2       49.75       49.77      0.67 o 
  -3   2   2      267.53      290.88      2.06 o 
  -2   2   2      283.39      280.45      1.98 o 
  -1   2   2     2364.31     2467.47     17.38 o 
   0   2   2      447.37      459.23      4.26 o 
   1   2   2     2363.87     2256.32     30.63 o 
   2   2   2      282.03      281.27      2.62 o 
   3   2   2      269.46      295.48      2.23 o 
   4   2   2       49.52       49.65      0.58 o 
   5   2   2       42.69       40.36      0.40 o 
  -6   3   2       15.33       17.64      0.34 o 
  -5   3   2        6.57        6.57      0.19 o 
  -4   3   2       75.59       77.41      0.90 o 
  -3   3   2      880.35      910.52      6.55 o 
  -2   3   2      647.51      704.21      4.93 o 
  -1   3   2     1586.63     1669.21     11.80 o 
   0   3   2       32.18       33.09      0.21 o 
   1   3   2     1583.03     1583.99     11.49 o 
   2   3   2      650.75      695.74      5.17 o 
   3   3   2      881.51      917.48      6.82 o 
   4   3   2       74.94       75.19      0.89 o 
   5   3   2        6.47        6.27      0.08 o 
   6   3   2       15.42       17.87      0.32 o 
  -6   4   2       43.02       47.42      0.37 o 
  -5   4   2        7.19        7.82      0.12 o 
  -4   4   2      132.68      128.24      0.96 o 
  -3   4   2       70.63       67.34      0.63 o 
  -2   4   2       37.83       39.74      0.37 o 
  -1   4   2      359.03      375.64      3.15 o 
   0   4   2       30.61       26.52      0.23 o 
   1   4   2      359.93      369.63      2.35 o 
   2   4   2       38.15       39.91      0.34 o 
   3   4   2       70.90       67.17      0.65 o 
   4   4   2      132.49      127.64      0.92 o 
   5   4   2        7.37        7.97      0.11 o 
   6   4   2       43.04       46.89      0.35 o 
  -6   5   2       10.76       12.04      0.11 o 
  -5   5   2       49.16       50.44      0.37 o 
  -4   5   2      264.55      261.70      1.32 o 
  -3   5   2       33.49       32.46      0.34 o 
  -2   5   2      161.01      160.10      1.37 o 
  -1   5   2       77.71       75.74      0.72 o 
   0   5   2      274.52      305.78      2.27 o 
   1   5   2       77.21       76.63      0.81 o 
   2   5   2      160.37      156.49      1.25 o 
   3   5   2       33.45       32.11      0.44 o 
   4   5   2      263.80      254.67      1.79 o 
   5   5   2       48.87       49.90      0.69 o 
   6   5   2       10.62       11.65      0.11 o 
  -6   6   2       10.12       10.19      0.11 o 
  -5   6   2       43.04       42.14      0.32 o 
  -4   6   2       56.36       55.48      0.53 o 
  -3   6   2      101.65       91.53      0.46 o 
  -2   6   2       12.35       12.45      0.16 o 
  -1   6   2        1.28        1.37      0.06 o 
   0   6   2        8.70        9.52      0.68 o 
   1   6   2        1.26        1.33      0.08 o 
   2   6   2       12.51       12.72      0.13 o 
   3   6   2      102.07       91.77      0.86 o 
   4   6   2       56.10       55.42      0.70 o 
   5   6   2       42.82       40.60      0.66 o 
   6   6   2       10.34       10.05      0.11 o 
  -5   7   2       23.52       20.49      0.17 o 
  -4   7   2       27.22       26.16      0.19 o 
  -3   7   2      103.07      105.49      0.66 o 
  -2   7   2       26.94       26.27      0.21 o 
  -1   7   2       69.96       64.73      0.74 o 
   0   7   2       92.15       84.76      0.94 o 
   1   7   2       69.68       65.25      0.82 o 
   2   7   2       27.03       26.80      0.24 o 
   3   7   2      103.46      106.53      1.65 o 
   4   7   2       27.71       26.58      0.25 o 
   5   7   2       23.79       20.07      0.33 o 
  -5   8   2        2.38        2.27      0.04 o 
  -4   8   2       47.18       49.45      0.29 o 
  -3   8   2       11.80       12.11      0.11 o 
  -2   8   2      146.57      144.49      1.01 o 
  -1   8   2       93.83       84.74      0.51 o 
   0   8   2       67.16       65.04      0.46 o 
   1   8   2       93.93       87.57      0.96 o 
   2   8   2      146.25      143.67      2.17 o 
   3   8   2       11.62       11.75      0.15 o 
   4   8   2       47.91       50.65      0.38 o 
   5   8   2        2.41        2.33      0.05 o 
  -4   9   2       50.06       53.28      0.41 o 
  -3   9   2       14.71       16.16      0.16 o 
  -2   9   2        7.38        7.03      0.11 o 
  -1   9   2       32.37       34.51      0.34 o 
   0   9   2        6.57        7.56      0.12 o 
   1   9   2       32.74       36.05      0.29 o 
   2   9   2        7.33        7.05      0.10 o 
   3   9   2       14.68       15.93      0.56 o 
   4   9   2       49.39       54.16      0.50 o 
  -3  10   2       13.62       14.11      0.15 o 
  -2  10   2       42.99       44.49      0.41 o 
  -1  10   2       27.37       29.43      0.29 o 
   0  10   2       58.80       60.09      0.54 o 
   1  10   2       27.40       30.66      0.39 o 
   2  10   2       42.73       43.29      0.67 o 
   3  10   2       13.65       14.04      0.16 o 
  -1  11   2        3.26        3.69      0.06 o 
   0  11   2       67.74       63.33      0.82 o 
   1   0   3      161.53      167.34      1.49 o 
   2   0   3       15.85       18.24      0.16 o 
   3   0   3      441.84      467.92      3.48 o 
   4   0   3      128.55      121.09      1.55 o 
   5   0   3       18.38       19.15      0.24 o 
  -6   1   3       26.98       23.98      0.51 o 
  -5   1   3       32.64       27.86      0.27 o 
  -4   1   3      115.78      118.81      1.12 o 
  -3   1   3       61.82       66.90      0.65 o 
  -2   1   3       27.21       25.09      0.32 o 
  -1   1   3      699.55      724.42      6.03 o 
   0   1   3      197.78      185.84      3.30 o 
   1   1   3      698.54      714.19      4.62 o 
   2   1   3       27.13       24.68      0.21 o 
   3   1   3       62.08       68.46      0.71 o 
   4   1   3      116.00      119.24      1.28 o 
   5   1   3       32.57       28.44      0.47 o 
   6   1   3       26.84       24.88      0.51 o 
  -6   2   3       75.40       73.98      0.75 o 
  -5   2   3       52.71       53.20      0.49 o 
  -4   2   3      266.23      252.57      2.32 o 
  -3   2   3       26.71       24.98      0.73 o 
  -2   2   3      594.89      624.60      4.19 o 
  -1   2   3      720.12      726.37      4.68 o 
   0   2   3     1135.79     1105.44      8.18 o 
   1   2   3      720.36      700.80      5.86 o 
   2   2   3      595.87      618.27      4.72 o 
   3   2   3       26.22       26.99      0.57 o 
   4   2   3      266.99      259.69      2.23 o 
   5   2   3       52.80       52.66      0.50 o 
   6   2   3       75.16       73.87      1.24 o 
  -6   3   3        4.37        4.30      0.08 o 
  -5   3   3      158.60      156.09      1.88 o 
  -4   3   3        4.65        5.28      0.10 o 
  -3   3   3       66.98       65.60      0.56 o 
  -2   3   3      163.82      164.21      1.17 o 
  -1   3   3      415.74      427.96      2.76 o 
   0   3   3      181.09      196.59      1.80 o 
   1   3   3      417.50      421.51      6.04 o 
   2   3   3      163.62      166.33      1.30 o 
   3   3   3       66.57       63.88      0.93 o 
   4   3   3        4.72        5.44      0.13 o 
   5   3   3      158.60      155.10      1.03 o 
   6   3   3        4.26        4.06      0.07 o 
  -6   4   3        2.73        3.02      0.05 o 
  -5   4   3       35.65       34.36      0.36 o 
  -4   4   3       33.54       30.85      0.22 o 
  -3   4   3      162.26      175.24      1.27 o 
  -2   4   3       45.61       45.28      0.34 o 
  -1   4   3       22.94       22.91      0.19 o 
   0   4   3     1160.40     1206.81     12.41 o 
   1   4   3       23.42       22.81      0.26 o 
   2   4   3       45.62       45.41      0.46 o 
   3   4   3      160.98      174.65      1.70 o 
   4   4   3       33.52       30.89      0.22 o 
   5   4   3       35.65       34.47      0.37 o 
   6   4   3        2.81        3.31      0.06 o 
  -6   5   3       84.56       87.64      0.60 o 
  -5   5   3        6.99        7.17      0.09 o 
  -4   5   3       57.96       53.16      0.38 o 
  -3   5   3       67.31       58.84      0.50 o 
  -2   5   3       59.60       62.95      0.52 o 
  -1   5   3       82.64       90.91      0.75 o 
   0   5   3       28.07       26.04      0.55 o 
   1   5   3       82.31       88.49      1.15 o 
   2   5   3       60.36       64.20      0.71 o 
   3   5   3       67.05       59.99      0.48 o 
   4   5   3       58.51       53.29      0.31 o 
   5   5   3        7.07        7.32      0.13 o 
   6   5   3       84.60       88.74      1.49 o 
  -6   6   3        8.14        7.69      0.13 o 
  -5   6   3        3.16        3.34      0.06 o 
  -4   6   3       65.07       69.84      0.50 o 
  -3   6   3      204.89      195.54      0.88 o 
  -2   6   3       35.61       34.13      0.31 o 
  -1   6   3      201.02      213.34      2.23 o 
   0   6   3      134.07      146.08      3.00 o 
   1   6   3      200.89      210.18      2.07 o 
   2   6   3       35.94       35.07      0.30 o 
   3   6   3      204.66      194.44      1.65 o 
   4   6   3       65.75       70.55      0.78 o 
   5   6   3        3.21        3.31      0.05 o 
   6   6   3        8.06        7.70      0.14 o 
  -5   7   3        0.87        1.03      0.07 o 
  -4   7   3       13.78       12.91      0.11 o 
  -3   7   3        2.48        2.77      0.09 o 
  -2   7   3       99.29       95.48      0.51 o 
  -1   7   3      319.59      302.01      3.26 o 
   0   7   3       18.38       16.82      0.25 o 
   1   7   3      320.16      307.31      4.70 o 
   2   7   3       99.89       97.72      0.48 o 
   3   7   3        2.32        2.57      0.12 o 
   4   7   3       13.65       12.24      0.22 o 
   5   7   3        0.91        1.01      0.03 o 
  -4   8   3       14.68       15.03      0.13 o 
  -3   8   3       58.65       55.32      0.35 o 
  -2   8   3       50.69       50.30      0.39 o 
  -1   8   3      111.88      102.68      1.20 o 
   0   8   3      508.54      479.44      4.40 o 
   1   8   3      111.90      102.98      1.21 o 
   2   8   3       50.64       51.83      0.39 o 
   3   8   3       57.92       55.41      0.41 o 
   4   8   3       14.87       15.42      0.15 o 
   5   8   3       15.29       16.41      0.46 o 
  -4   9   3        1.52        1.86      0.05 o 
  -3   9   3       27.30       25.39      0.21 o 
  -2   9   3       18.30       16.90      0.30 o 
  -1   9   3       29.06       27.16      0.36 o 
   0   9   3       20.84       18.07      0.30 o 
   1   9   3       28.74       26.90      0.54 o 
   2   9   3       18.17       16.92      0.32 o 
   3   9   3       27.45       26.72      0.44 o 
   4   9   3        1.49        1.76      0.04 o 
  -3  10   3        0.93        1.16      0.04 o 
  -2  10   3        1.08        1.37      0.04 o 
  -1  10   3       28.46       29.58      0.29 o 
   0  10   3        4.40        5.07      0.09 o 
   1  10   3       28.23       29.75      0.29 o 
   2  10   3        1.05        1.45      0.13 o 
   3  10   3        0.95        1.02      0.07 o 
  -1  11   3       19.46       20.19      0.23 o 
   0  11   3        0.65        0.92      0.03 o 
   0   0   4     1499.98     1433.52     16.53 o 
   1   0   4      160.67      193.72      2.11 o 
   2   0   4       87.98       78.42      0.66 o 
   3   0   4      298.30      285.32      3.55 o 
   4   0   4        5.94        6.81      0.18 o 
   5   0   4       10.40       10.78      0.22 o 
   6   0   4        2.42        2.21      0.07 o 
  -6   1   4        2.33        2.39      0.07 o 
  -5   1   4       39.31       37.85      0.49 o 
  -4   1   4       60.02       55.30      0.67 o 
  -3   1   4       25.95       24.69      0.43 o 
  -2   1   4      407.91      415.62      3.47 o 
  -1   1   4       24.71       26.58      0.35 o 
   0   1   4     7589.88     7100.70    256.99 o 
   1   1   4       24.42       28.09      0.35 o 
   2   1   4      407.81      403.72      3.68 o 
   3   1   4       26.01       25.85      0.56 o 
   4   1   4       59.63       54.19      0.76 o 
   5   1   4       38.87       36.95      0.59 o 
   6   1   4        2.28        2.57      0.25 o 
  -6   2   4        5.82        5.50      0.10 o 
  -5   2   4      150.35      145.86      1.64 o 
  -4   2   4       45.39       45.27      0.47 o 
  -3   2   4       45.66       41.05      0.42 o 
  -2   2   4     1013.61     1112.57      9.54 o 
  -1   2   4       80.45       78.13      0.66 o 
   0   2   4       94.23       86.42      1.19 o 
   1   2   4       80.25       77.37      0.83 o 
   2   2   4     1014.72     1083.45      8.72 o 
   3   2   4       44.88       40.78      0.82 o 
   4   2   4       45.64       46.41      0.76 o 
   5   2   4      150.58      146.81      3.33 o 
   6   2   4        5.82        5.88      0.13 o 
  -6   3   4       25.15       27.84      0.34 o 
  -5   3   4       56.07       54.36      0.78 o 
  -4   3   4       80.13       76.09      0.40 o 
  -3   3   4      101.76      100.32      0.95 o 
  -2   3   4      340.09      354.67      2.30 o 
  -1   3   4      358.77      368.12      2.58 o 
   0   3   4        4.39        5.06      0.10 o 
   1   3   4      361.62      365.86      4.55 o 
   2   3   4      339.59      352.69      4.50 o 
   3   3   4      102.42      102.15      1.40 o 
   4   3   4       79.84       75.24      1.09 o 
   5   3   4       56.29       54.70      0.44 o 
   6   3   4       25.19       27.84      0.58 o 
  -6   4   4       46.78       42.51      0.64 o 
  -5   4   4      133.30      138.82      1.19 o 
  -4   4   4       94.25       85.69      0.64 o 
  -3   4   4       65.44       67.56      0.88 o 
  -2   4   4      170.95      175.25      1.16 o 
  -1   4   4       63.32       73.60      0.71 o 
   0   4   4        4.14        4.27      0.07 o 
   1   4   4       64.05       74.99      0.58 o 
   2   4   4      172.69      176.13      2.40 o 
   3   4   4       65.41       68.02      0.87 o 
   4   4   4       94.33       86.96      0.99 o 
   5   4   4      133.29      134.71      1.40 o 
   6   4   4       46.91       43.08      0.99 o 
  -6   5   4       11.44       10.90      0.13 o 
  -5   5   4       10.10       11.11      0.13 o 
  -4   5   4      157.66      157.08      1.01 o 
  -3   5   4       10.74       10.79      0.11 o 
  -2   5   4      198.14      209.08      1.64 o 
  -1   5   4      145.81      142.15      1.11 o 
   0   5   4       55.87       63.62      0.99 o 
   1   5   4      146.19      142.57      2.81 o 
   2   5   4      198.67      208.22      1.54 o 
   3   5   4       10.39       10.51      0.11 o 
   4   5   4      157.12      157.06      1.58 o 
   5   5   4        9.80       10.29      0.15 o 
   6   5   4       11.41       10.73      0.30 o 
  -5   6   4       26.03       27.47      0.28 o 
  -4   6   4       26.47       26.68      0.21 o 
  -3   6   4       35.77       34.89      0.19 o 
  -2   6   4      171.61      166.22      1.40 o 
  -1   6   4      288.24      277.97      3.44 o 
   0   6   4        8.67        6.46      0.21 o 
   1   6   4      287.34      278.00      4.90 o 
   2   6   4      172.57      167.07      1.26 o 
   3   6   4       35.47       34.64      0.29 o 
   4   6   4       26.13       24.98      0.26 o 
   5   6   4       25.77       26.73      0.38 o 
  -5   7   4       55.19       56.21      0.41 o 
  -4   7   4       18.81       17.53      0.36 o 
  -3   7   4      204.82      199.03      2.95 o 
  -2   7   4       69.10       67.25      0.43 o 
  -1   7   4      133.45      120.01      1.33 o 
   0   7   4        8.47        7.55      0.18 o 
   1   7   4      133.20      121.89      1.78 o 
   2   7   4       69.32       69.13      0.58 o 
   3   7   4      204.72      204.45      2.00 o 
   4   7   4       18.75       18.67      0.29 o 
   5   7   4       54.80       56.36      0.76 o 
  -4   8   4        6.86        6.42      0.09 o 
  -3   8   4       56.77       57.66      0.73 o 
  -2   8   4       26.44       24.96      0.22 o 
  -1   8   4      196.98      194.53      1.62 o 
   0   8   4        0.08        0.11      0.03 o 
   1   8   4      197.66      193.75      1.62 o 
   2   8   4       26.07       24.72      0.31 o 
   3   8   4       57.18       59.24      1.07 o 
   4   8   4        6.79        5.96      0.11 o 
  -3   9   4        8.01        7.86      0.09 o 
  -2   9   4       26.45       23.70      0.25 o 
  -1   9   4        0.22        0.27      0.05 o 
   0   9   4        7.90        8.88      0.13 o 
   1   9   4        0.23        0.28      0.03 o 
   2   9   4       26.28       24.44      0.22 o 
   3   9   4        7.90        7.79      0.10 o 
  -2  10   4       23.30       25.81      0.25 o 
  -1  10   4       18.60       20.29      0.21 o 
   0  10   4       18.58       20.44      0.21 o 
   1  10   4       18.51       20.16      0.21 o 
   2  10   4       23.67       26.22      0.26 o 
   1   0   5      155.32      185.35      3.09 o 
   2   0   5     1743.48     1770.27     19.93 o 
   3   0   5      133.54      136.33      1.20 o 
   4   0   5      267.82      263.45     10.53 o 
   5   0   5       37.60       36.59      0.90 o 
   6   0   5        1.71        1.83      0.08 o 
  -6   1   5       12.50       12.06      0.23 o 
  -5   1   5        8.13        7.54      0.17 o 
  -4   1   5      172.35      167.45      2.21 o 
  -3   1   5       11.21       12.38      0.30 o 
  -2   1   5      198.83      196.01      2.73 o 
  -1   1   5        9.65        9.91      0.12 o 
   0   1   5        4.39        5.87      0.07 o 
   1   1   5        9.43       10.24      0.18 o 
   2   1   5      199.72      198.51      1.77 o 
   3   1   5       11.36       12.51      0.18 o 
   4   1   5      171.28      163.31      1.43 o 
   5   1   5        7.92        7.57      0.23 o 
   6   1   5       12.67       12.35      0.14 o 
  -6   2   5        1.03        1.39      0.05 o 
  -5   2   5       46.48       44.73      0.70 o 
  -4   2   5       23.51       21.63      0.28 o 
  -3   2   5      180.93      183.41      2.12 o 
  -2   2   5       38.43       41.45      0.54 o 
  -1   2   5      449.22      486.36      4.27 o 
   0   2   5        0.43        0.44      0.10 o 
   1   2   5      448.11      485.23      4.87 o 
   2   2   5       37.90       40.79      0.37 o 
   3   2   5      181.21      187.97      4.25 o 
   4   2   5       23.49       21.86      0.18 o 
   5   2   5       46.37       45.01      0.80 o 
   6   2   5        1.08        1.37      0.05 o 
  -6   3   5       48.57       46.70      0.50 o 
  -5   3   5       98.12       96.85      1.48 o 
  -4   3   5       87.89       79.93      0.53 o 
  -3   3   5       21.41       22.95      0.27 o 
  -2   3   5      175.88      175.40      1.50 o 
  -1   3   5       32.14       32.45      0.38 o 
   0   3   5      560.79      605.56      8.73 o 
   1   3   5       31.99       32.71      0.53 o 
   2   3   5      176.68      179.12      2.07 o 
   3   3   5       21.00       23.11      0.40 o 
   4   3   5       88.22       80.29      0.55 o 
   5   3   5       99.41       99.02      2.15 o 
   6   3   5       48.35       46.65      0.60 o 
  -6   4   5        9.98       10.19      0.23 o 
  -5   4   5        9.41        9.72      0.11 o 
  -4   4   5        8.51        8.32      0.11 o 
  -3   4   5      119.33      123.53      1.17 o 
  -2   4   5       58.60       54.07      0.42 o 
  -1   4   5       62.99       66.76      0.59 o 
   0   4   5      138.74      131.15      2.27 o 
   1   4   5       63.81       68.30      1.29 o 
   2   4   5       59.02       54.61      0.91 o 
   3   4   5      119.06      125.71      2.33 o 
   4   4   5        8.63        8.31      0.10 o 
   5   4   5        9.18        9.43      0.13 o 
   6   4   5        9.92        9.95      0.18 o 
  -6   5   5        6.11        7.16      0.10 o 
  -5   5   5       58.21       58.52      0.79 o 
  -4   5   5       43.69       40.03      0.49 o 
  -3   5   5      285.84      276.58      2.13 o 
  -2   5   5      207.43      208.80      1.64 o 
  -1   5   5      228.02      227.81      2.74 o 
   0   5   5      274.79      290.62      6.95 o 
   1   5   5      228.49      223.12      7.86 o 
   2   5   5      206.01      203.34      3.84 o 
   3   5   5      286.90      277.62      2.00 o 
   4   5   5       43.61       39.06      0.37 o 
   5   5   5       58.33       57.57      0.69 o 
   6   5   5        6.07        7.07      0.13 o 
  -5   6   5        4.20        4.37      0.06 o 
  -4   6   5       94.19       91.83      0.56 o 
  -3   6   5       20.56       18.94      0.19 o 
  -2   6   5       22.37       21.26      0.15 o 
  -1   6   5       93.30       94.73      2.04 o 
   0   6   5      503.09      465.38     12.85 o 
   1   6   5       93.05       93.64      1.73 o 
   2   6   5       22.10       20.44      0.29 o 
   3   6   5       20.31       18.91      0.17 o 
   4   6   5       92.92       88.97      1.07 o 
   5   6   5        4.39        4.58      0.10 o 
  -5   7   5        8.71       10.21      0.17 o 
  -4   7   5        5.39        5.23      0.09 o 
  -3   7   5       94.38       93.03      1.56 o 
  -2   7   5       63.92       64.72      0.98 o 
  -1   7   5       82.78       76.25      1.19 o 
   0   7   5      223.63      202.53      1.79 o 
   1   7   5       83.42       77.94      0.93 o 
   2   7   5       63.63       63.24      1.39 o 
   3   7   5       93.70       91.51      1.09 o 
   4   7   5        5.29        5.26      0.10 o 
   5   7   5        8.76       10.54      0.09 o 
  -4   8   5       12.55       12.39      0.21 o 
  -3   8   5        5.85        7.59      0.11 o 
  -2   8   5       10.28        9.30      0.14 o 
  -1   8   5      201.02      206.76      3.18 o 
   0   8   5       63.38       70.02      0.76 o 
   1   8   5      202.08      202.92      1.69 o 
   2   8   5       10.17        9.31      0.19 o 
   3   8   5        5.99        7.60      0.12 o 
   4   8   5       12.90       13.03      0.19 o 
  -3   9   5        9.60        9.53      0.22 o 
  -2   9   5       84.78       83.20      1.54 o 
  -1   9   5       12.72       12.55      0.15 o 
   0   9   5       58.60       55.32      0.91 o 
   1   9   5       12.61       11.85      0.15 o 
   2   9   5       85.73       84.15      1.82 o 
   3   9   5        9.34        8.75      0.14 o 
  -2  10   5       16.87       17.99      0.19 o 
  -1  10   5       14.74       16.08      0.17 o 
   0  10   5        8.86        8.81      0.11 o 
   1  10   5       15.02       15.72      0.17 o 
   2  10   5       16.76       17.61      0.19 o 
   0   0   6      913.99      972.93     14.02 o 
   1   0   6        1.06        2.98      0.88 o 
   2   0   6      125.87      141.94      2.02 o 
   3   0   6        4.00        3.98      0.08 o 
   4   0   6        3.94        3.69      0.09 o 
   5   0   6       57.32       58.33      0.70 o 
   6   0   6        2.65        3.51      0.12 o 
  -6   1   6       10.19       10.43      0.12 o 
  -5   1   6       29.38       29.38      0.50 o 
  -4   1   6        0.79        0.77      0.03 o 
  -3   1   6       60.68       60.42      1.14 o 
  -2   1   6      118.63      126.86      1.75 o 
  -1   1   6      886.88      951.47     15.67 o 
   0   1   6      127.69      139.05      1.74 o 
   1   1   6      886.05      948.03     10.22 o 
   2   1   6      118.97      123.26      1.69 o 
   3   1   6       61.90       62.99      0.79 o 
   4   1   6        0.85        0.95      0.05 o 
   5   1   6       28.85       28.39      0.27 o 
   6   1   6       10.39       10.71      0.11 o 
  -6   2   6       46.56       47.11      0.50 o 
  -5   2   6       38.36       39.58      0.63 o 
  -4   2   6      129.19      122.25      1.26 o 
  -3   2   6      153.25      147.24      2.13 o 
  -2   2   6       72.37       76.20      0.79 o 
  -1   2   6      595.61      613.56      8.86 o 
   0   2   6        8.45        9.47      0.34 o 
   1   2   6      594.84      612.68      6.92 o 
   2   2   6       73.18       78.71      1.26 o 
   3   2   6      154.00      147.99      2.18 o 
   4   2   6      128.78      121.71      1.50 o 
   5   2   6       38.09       39.43      0.71 o 
   6   2   6       46.82       47.35      0.60 o 
  -6   3   6       26.08       26.84      0.36 o 
  -5   3   6       12.03       12.21      0.17 o 
  -4   3   6       20.34       20.17      0.22 o 
  -3   3   6       41.72       42.07      0.97 o 
  -2   3   6       57.71       52.45      0.61 o 
  -1   3   6      471.05      472.62      5.07 o 
   0   3   6      376.69      401.16      6.77 o 
   1   3   6      471.01      474.31      4.62 o 
   2   3   6       57.44       52.15      1.06 o 
   3   3   6       41.66       42.31      0.88 o 
   4   3   6       20.26       20.13      0.18 o 
   5   3   6       11.78       11.57      0.26 o 
   6   3   6       26.07       27.29      0.63 o 
  -6   4   6       39.24       40.36      0.87 o 
  -5   4   6        2.64        2.27      0.04 o 
  -4   4   6       88.99       91.12      1.51 o 
  -3   4   6      125.83      123.21      1.14 o 
  -2   4   6      124.68      125.20      2.39 o 
  -1   4   6       99.20      105.31      1.07 o 
   0   4   6        0.69        0.50      0.20 o 
   1   4   6      100.46      106.33      3.09 o 
   2   4   6      125.55      127.13      2.85 o 
   3   4   6      127.02      124.53      1.50 o 
   4   4   6       88.02       88.67      1.01 o 
   5   4   6        2.64        2.22      0.05 o 
   6   4   6       39.11       41.26      0.88 o 
  -5   5   6       73.34       78.64      1.10 o 
  -4   5   6       40.90       40.48      0.55 o 
  -3   5   6       24.42       24.49      0.39 o 
  -2   5   6       88.21       84.63      1.26 o 
  -1   5   6       40.52       40.64      0.93 o 
   0   5   6        1.26        0.86      0.13 o 
   1   5   6       39.85       39.66      1.39 o 
   2   5   6       87.91       83.47      1.43 o 
   3   5   6       24.84       24.20      0.34 o 
   4   5   6       40.16       38.82      0.65 o 
   5   5   6       73.14       78.05      1.17 o 
  -5   6   6        8.37        9.58      0.16 o 
  -4   6   6       58.64       61.98      0.69 o 
  -3   6   6       30.57       29.50      0.24 o 
  -2   6   6      135.37      125.21      1.60 o 
  -1   6   6      132.70      132.03      1.86 o 
   0   6   6        7.84        6.98      0.14 o 
   1   6   6      132.25      128.40      1.47 o 
   2   6   6      135.34      126.31      1.63 o 
   3   6   6       30.71       29.03      0.62 o 
   4   6   6       58.43       61.23      1.18 o 
   5   6   6        8.37        9.86      0.16 o 
  -4   7   6       21.56       19.45      0.31 o 
  -3   7   6       66.10       69.36      1.30 o 
  -2   7   6       25.95       24.91      0.25 o 
  -1   7   6       51.34       56.55      0.80 o 
   0   7   6      148.18      137.46      1.17 o 
   1   7   6       52.11       57.96      1.53 o 
   2   7   6       25.96       24.49      0.45 o 
   3   7   6       66.12       69.70      1.25 o 
   4   7   6       21.88       19.70      0.26 o 
  -4   8   6       10.88       11.86      0.24 o 
  -3   8   6       24.39       26.32      0.64 o 
  -2   8   6       25.59       27.32      0.27 o 
  -1   8   6      110.53      112.92      2.23 o 
   0   8   6       10.25       10.08      0.14 o 
   1   8   6      110.46      113.84      2.07 o 
   2   8   6       25.59       26.01      0.73 o 
   3   8   6       24.43       25.77      0.84 o 
   4   8   6       10.90       11.71      0.26 o 
  -2   9   6       35.96       35.92      0.43 o 
  -1   9   6       27.37       26.89      0.53 o 
   0   9   6        0.44        0.46      0.03 o 
   1   9   6       27.33       26.66      0.76 o 
   2   9   6       36.04       36.39      0.64 o 
   3   9   6        6.94        7.33      0.13 o 
  -1  10   6        9.01       10.47      0.14 o 
   0  10   6       82.76       84.82      1.17 o 
   1  10   6        8.90       10.34      0.22 o 
   1   0   7      428.59      430.40      5.19 o 
   2   0   7        4.97        6.14      0.13 o 
   3   0   7      243.90      234.78      3.47 o 
   4   0   7      194.89      193.88      2.88 o 
   5   0   7        8.04        8.11      0.11 o 
   6   0   7       12.40       12.88      0.18 o 
  -6   1   7       10.29       10.12      0.24 o 
  -5   1   7       50.39       51.75      0.80 o 
  -4   1   7       80.44       76.29      1.33 o 
  -3   1   7       38.63       37.92      0.86 o 
  -2   1   7       25.65       28.62      1.04 o 
  -1   1   7       60.85       60.75      1.34 o 
   0   1   7      746.25      765.22     13.63 o 
   1   1   7       61.12       59.43      1.21 o 
   2   1   7       25.57       26.35      0.27 o 
   3   1   7       38.16       38.06      0.68 o 
   4   1   7       81.06       74.55      1.22 o 
   5   1   7       50.31       50.89      1.24 o 
   6   1   7       10.23       10.25      0.16 o 
  -6   2   7        7.89        7.41      0.07 o 
  -5   2   7       24.97       24.02      0.42 o 
  -4   2   7        3.82        3.75      0.07 o 
  -3   2   7       51.12       45.71      0.57 o 
  -2   2   7       36.77       35.19      0.83 o 
  -1   2   7      186.27      202.63      2.90 o 
   0   2   7        6.12        5.67      0.18 o 
   1   2   7      187.46      198.50      2.56 o 
   2   2   7       36.61       34.28      0.84 o 
   3   2   7       50.45       44.76      0.54 o 
   4   2   7        3.91        3.81      0.10 o 
   5   2   7       25.08       24.29      0.56 o 
   6   2   7        7.75        7.34      0.13 o 
  -6   3   7        1.18        1.17      0.09 o 
  -5   3   7        9.96        9.40      0.10 o 
  -4   3   7       65.92       68.12      1.28 o 
  -3   3   7       37.90       35.66      0.32 o 
  -2   3   7       18.44       18.55      0.53 o 
  -1   3   7      165.30      170.52      7.62 o 
   0   3   7        0.96        0.47      0.04 o 
   1   3   7      166.78      171.30      3.50 o 
   2   3   7       18.78       18.99      0.73 o 
   3   3   7       37.60       35.03      0.48 o 
   4   3   7       66.71       69.24      0.91 o 
   5   3   7       10.17        9.44      0.10 o 
   6   3   7        1.28        1.26      0.09 o 
  -5   4   7       22.58       23.43      0.28 o 
  -4   4   7       12.20       12.49      0.20 o 
  -3   4   7       22.83       21.52      0.29 o 
  -2   4   7       61.92       58.79      0.85 o 
  -1   4   7       36.99       36.94      1.48 o 
   0   4   7       76.43       71.93      1.46 o 
   1   4   7       36.65       36.93      1.28 o 
   2   4   7       60.23       56.38      0.87 o 
   3   4   7       22.67       20.98      0.26 o 
   4   4   7       12.35       12.40      0.19 o 
   5   4   7       22.74       23.13      0.45 o 
  -5   5   7        4.02        3.38      0.06 o 
  -4   5   7       15.23       14.88      0.26 o 
  -3   5   7       42.64       42.52      0.68 o 
  -2   5   7       41.70       37.44      0.63 o 
  -1   5   7       14.76       12.83      0.26 o 
   0   5   7      125.60      119.98      3.56 o 
   1   5   7       15.30       13.64      0.17 o 
   2   5   7       41.47       36.86      0.73 o 
   3   5   7       41.96       41.07      0.79 o 
   4   5   7       15.06       14.70      0.23 o 
   5   5   7        4.02        3.34      0.05 o 
  -4   6   7        7.71        7.25      0.15 o 
  -3   6   7       60.31       61.46      1.11 o 
  -2   6   7       22.76       22.41      0.65 o 
  -1   6   7      177.45      167.38      2.46 o 
   0   6   7       31.29       30.25      0.39 o 
   1   6   7      177.41      170.15      2.97 o 
   2   6   7       23.00       23.62      0.52 o 
   3   6   7       60.30       60.23      1.49 o 
   4   6   7        7.58        7.04      0.12 o 
  -4   7   7       26.82       27.05      0.50 o 
  -3   7   7       40.36       39.43      0.96 o 
  -2   7   7       13.66       12.39      0.42 o 
  -1   7   7       19.57       19.88      0.38 o 
   0   7   7      329.79      336.33      5.02 o 
   1   7   7       19.12       20.19      0.36 o 
   2   7   7       13.48       12.61      0.23 o 
   3   7   7       40.57       38.19      0.65 o 
   4   7   7       26.91       27.20      0.69 o 
  -3   8   7       24.87       26.02      0.69 o 
  -2   8   7       53.60       54.39      1.18 o 
  -1   8   7       20.78       22.48      0.31 o 
   0   8   7       98.67      101.43      3.63 o 
   1   8   7       21.01       22.69      0.70 o 
   2   8   7       54.35       55.82      1.40 o 
   3   8   7       24.52       25.81      0.53 o 
  -2   9   7       11.16       13.45      0.28 o 
  -1   9   7       34.84       36.08      0.72 o 
   0   9   7        0.00        0.14      0.05 o 
   1   9   7       34.49       35.36      0.82 o 
   2   9   7       11.20       12.88      0.16 o 
   0   0   8      645.21      635.84     11.20 o 
   1   0   8       76.41       77.19      1.11 o 
   2   0   8       85.88       82.44      1.25 o 
   3   0   8       49.82       44.38      0.53 o 
   4   0   8        5.77        5.68      0.15 o 
   5   0   8        0.09        0.15      0.02 o 
   6   0   8        0.57        0.26      0.04 o 
  -5   1   8       53.89       56.77      1.16 o 
  -4   1   8       36.67       36.57      0.56 o 
  -3   1   8       36.86       34.22      0.45 o 
  -2   1   8      362.01      360.06      9.91 o 
  -1   1   8        0.35        0.31      0.11 o 
   0   1   8       10.07       11.20      0.33 o 
   1   1   8        0.36        0.51      0.06 o 
   2   1   8      362.51      355.40      6.55 o 
   3   1   8       37.40       34.44      0.56 o 
   4   1   8       36.74       36.30      0.53 o 
   5   1   8       53.43       56.11      1.09 o 
  -5   2   8       41.10       40.44      0.52 o 
  -4   2   8       46.22       46.29      0.63 o 
  -3   2   8       99.64       99.05      1.28 o 
  -2   2   8      220.23      199.77      6.12 o 
  -1   2   8      139.57      139.68      3.05 o 
   0   2   8      313.01      332.31      6.48 o 
   1   2   8      140.47      142.90      2.35 o 
   2   2   8      220.05      195.17      6.21 o 
   3   2   8       99.86       98.35      1.63 o 
   4   2   8       46.46       45.27      0.70 o 
   5   2   8       41.03       40.32      0.70 o 
  -5   3   8       72.02       75.38      0.81 o 
  -4   3   8       20.04       19.40      0.25 o 
  -3   3   8      118.77      118.58      1.67 o 
  -2   3   8       64.01       60.51      0.70 o 
  -1   3   8       92.38       85.39      2.04 o 
   0   3   8       14.49       15.24      0.64 o 
   1   3   8       91.35       84.18      2.75 o 
   2   3   8       64.23       61.15      0.78 o 
   3   3   8      118.25      115.10      2.12 o 
   4   3   8       20.13       19.22      0.50 o 
   5   3   8       71.91       74.63      1.71 o 
  -5   4   8        6.46        6.35      0.07 o 
  -4   4   8        2.08        1.84      0.05 o 
  -3   4   8        2.63        2.49      0.06 o 
  -2   4   8       10.61       10.37      0.14 o 
  -1   4   8       41.25       40.63      0.66 o 
   0   4   8       11.83        9.09      0.27 o 
   1   4   8       42.07       40.73      0.66 o 
   2   4   8       10.60       10.29      0.16 o 
   3   4   8        2.69        2.48      0.12 o 
   4   4   8        2.01        1.68      0.04 o 
   5   4   8        6.37        6.32      0.16 o 
  -5   5   8        5.84        7.12      0.16 o 
  -4   5   8       15.25       17.51      0.23 o 
  -3   5   8       66.47       68.72      1.09 o 
  -2   5   8       71.84       73.90      1.15 o 
  -1   5   8      114.31      112.14      2.59 o 
   0   5   8       22.50       20.15      0.43 o 
   1   5   8      115.29      112.82      2.78 o 
   2   5   8       72.61       73.10      1.60 o 
   3   5   8       66.26       65.59      2.60 o 
   4   5   8       15.11       17.18      0.30 o 
   5   5   8        5.88        6.99      0.20 o 
  -4   6   8       23.96       22.71      0.42 o 
  -3   6   8       56.20       58.25      0.93 o 
  -2   6   8       84.41       90.82      2.66 o 
  -1   6   8       23.15       21.50      0.36 o 
   0   6   8        9.50       10.05      0.40 o 
   1   6   8       22.77       20.64      0.36 o 
   2   6   8       84.43       91.25      3.39 o 
   3   6   8       55.65       54.81      3.50 o 
   4   6   8       23.87       22.45      0.45 o 
  -4   7   8        8.10        7.67      0.17 o 
  -3   7   8       29.36       29.52      1.04 o 
  -2   7   8       12.96       14.77      0.50 o 
  -1   7   8       82.72       83.92      2.75 o 
   0   7   8        0.10        0.20      0.03 o 
   1   7   8       82.37       82.55      2.76 o 
   2   7   8       13.16       15.03      0.42 o 
   3   7   8       29.49       29.71      1.00 o 
  -3   8   8       39.11       44.30      1.25 o 
  -2   8   8       28.26       30.63      0.97 o 
  -1   8   8       12.99       13.99      0.42 o 
   0   8   8        6.72        5.91      0.18 o 
   1   8   8       12.99       13.87      0.27 o 
   2   8   8       28.56       30.33      0.58 o 
   3   8   8       38.49       41.53      1.70 o 
   0   9   8       17.34       19.67      0.34 o 
   1   9   8       49.95       51.37      2.15 o 
   1   0   9       33.54       29.01      1.11 o 
   2   0   9       95.15       94.19      2.04 o 
   3   0   9        9.06        8.51      0.20 o 
   4   0   9       13.93       12.35      0.26 o 
   5   0   9        2.81        3.46      0.07 o 
  -5   1   9        4.15        3.68      0.08 o 
  -4   1   9       75.53       79.39      1.50 o 
  -3   1   9      158.86      161.50      3.47 o 
  -2   1   9      103.40      104.29      2.46 o 
  -1   1   9       60.68       57.10      2.02 o 
   0   1   9       81.95       77.89      2.04 o 
   1   1   9       60.50       58.79      0.95 o 
   2   1   9      102.71      102.00      1.97 o 
   3   1   9      159.46      165.11      3.88 o 
   4   1   9       75.76       79.21      1.29 o 
   5   1   9        4.19        3.81      0.07 o 
  -5   2   9       16.95       17.10      0.23 o 
  -4   2   9       67.10       66.07      1.61 o 
  -3   2   9       69.03       65.70      1.84 o 
  -2   2   9       28.24       26.73      0.41 o 
  -1   2   9       10.61       10.18      0.19 o 
   0   2   9      394.18      376.04      6.49 o 
   1   2   9       10.51        9.91      0.17 o 
   2   2   9       28.74       26.19      0.39 o 
   3   2   9       68.74       63.84      1.92 o 
   4   2   9       66.73       65.26      1.31 o 
   5   2   9       17.20       17.48      0.32 o 
  -5   3   9        7.92        8.64      0.13 o 
  -4   3   9       46.79       48.79      0.93 o 
  -3   3   9       25.50       24.09      0.59 o 
  -2   3   9       16.20       16.78      0.27 o 
  -1   3   9       69.94       61.64      1.43 o 
   0   3   9       85.53       84.82      1.53 o 
   1   3   9       69.86       61.19      1.16 o 
   2   3   9       16.09       16.50      0.39 o 
   3   3   9       25.57       24.13      0.44 o 
   4   3   9       46.85       49.03      0.92 o 
   5   3   9        7.93        8.83      0.22 o 
  -4   4   9       50.54       49.60      0.83 o 
  -3   4   9       17.60       18.74      0.28 o 
  -2   4   9      222.03      216.16      3.69 o 
  -1   4   9        0.03        0.08      0.03 o 
   0   4   9        6.67        5.80      0.31 o 
   1   4   9        0.02        0.21      0.10 o 
   2   4   9      221.17      216.17      4.90 o 
   3   4   9       17.80       18.80      0.55 o 
   4   4   9       50.81       49.46      0.98 o 
  -4   5   9        0.70        0.99      0.02 o 
  -3   5   9       17.09       19.80      0.47 o 
  -2   5   9       12.01       11.99      0.37 o 
  -1   5   9       15.54       15.37      0.55 o 
   0   5   9        0.41        0.20      0.06 o 
   1   5   9       15.65       15.89      0.35 o 
   2   5   9       11.80       11.82      0.36 o 
   3   5   9       16.96       19.40      0.70 o 
   4   5   9        0.67        1.14      0.12 o 
  -4   6   9        0.35        0.23      0.04 o 
  -3   6   9        9.26       10.12      0.29 o 
  -2   6   9        5.92        6.47      0.20 o 
  -1   6   9        2.73        2.72      0.08 o 
   0   6   9       45.82       48.56      0.90 o 
   1   6   9        2.65        2.75      0.06 o 
   2   6   9        5.98        6.36      0.10 o 
   3   6   9        9.33        9.72      0.34 o 
   4   6   9        0.37        0.28      0.03 o 
  -3   7   9        3.69        3.10      0.06 o 
  -2   7   9        0.17        0.15      0.02 o 
  -1   7   9      101.17      109.16      2.54 o 
   0   7   9       38.09       37.88      1.27 o 
   1   7   9      100.82      102.87      2.99 o 
   2   7   9        0.17        0.12      0.02 o 
   3   7   9        3.56        2.90      0.12 o 
  -2   8   9       25.95       26.79      0.83 o 
  -1   8   9       14.54       16.59      0.42 o 
   0   8   9        9.86       11.79      0.48 o 
   1   8   9       14.83       16.73      0.64 o 
   2   8   9       25.88       25.71      0.82 o 
   0   0  10      176.82      177.93      4.23 o 
   1   0  10      217.67      207.54      4.59 o 
   2   0  10      309.54      322.57     11.31 o 
   3   0  10        3.79        4.63      0.08 o 
   4   0  10       16.52       15.77      0.28 o 
   5   0  10        2.07        3.03      0.10 o 
  -5   1  10        2.35        2.51      0.07 o 
  -4   1  10       16.45       17.91      0.46 o 
  -3   1  10       54.61       52.67      1.35 o 
  -2   1  10       27.95       27.82      1.18 o 
  -1   1  10       61.27       58.71      1.47 o 
   0   1  10       56.57       52.45      1.40 o 
   1   1  10       61.39       57.72      2.27 o 
   2   1  10       27.90       26.83      0.86 o 
   3   1  10       54.74       55.44      1.43 o 
   4   1  10       16.44       18.03      0.34 o 
  -4   2  10        7.87        8.05      0.16 o 
  -3   2  10        5.58        6.63      0.29 o 
  -2   2  10        2.17        2.19      0.23 o 
  -1   2  10       61.32       59.77      2.33 o 
   0   2  10      114.74      107.15      3.98 o 
   1   2  10       61.73       61.36      1.50 o 
   2   2  10        2.06        1.88      0.07 o 
   3   2  10        5.70        6.77      0.12 o 
   4   2  10        7.95        8.19      0.16 o 
  -4   3  10       59.39       60.23      1.56 o 
  -3   3  10       31.43       32.56      0.74 o 
  -2   3  10        1.38        1.29      0.05 o 
  -1   3  10       51.21       49.80      1.78 o 
   0   3  10       15.18       14.37      0.23 o 
   1   3  10       52.06       52.02      2.20 o 
   2   3  10        1.43        1.13      0.06 o 
   3   3  10       32.09       33.16      0.76 o 
   4   3  10       58.58       59.02      1.73 o 
  -4   4  10        7.68        8.36      0.14 o 
  -3   4  10       24.86       24.61      0.48 o 
  -2   4  10        2.32        1.90      0.05 o 
  -1   4  10       18.61       20.11      0.76 o 
   0   4  10       49.02       45.09      2.10 o 
   1   4  10       18.76       20.17      0.59 o 
   2   4  10        2.33        1.83      0.07 o 
   3   4  10       24.87       23.76      0.60 o 
   4   4  10        7.77        8.42      0.19 o 
  -3   5  10       18.83       16.81      0.55 o 
  -2   5  10       37.16       39.70      1.48 o 
  -1   5  10       28.46       26.25      0.61 o 
   0   5  10        0.42        0.47      0.04 o 
   1   5  10       28.67       26.58      0.88 o 
   2   5  10       37.42       38.79      1.73 o 
   3   5  10       18.78       16.52      0.66 o 
  -3   6  10       11.04       11.57      0.24 o 
  -2   6  10       24.76       25.29      0.89 o 
  -1   6  10       28.78       31.40      0.59 o 
   0   6  10        7.95        8.27      0.22 o 
   1   6  10       29.20       30.12      0.98 o 
   2   6  10       24.28       23.79      0.99 o 
   3   6  10       11.18       11.24      0.43 o 
  -2   7  10        2.57        2.23      0.05 o 
  -1   7  10        0.95        0.74      0.03 o 
   0   7  10        1.55        1.61      0.05 o 
   1   7  10        0.99        0.73      0.04 o 
   2   7  10        2.57        2.25      0.05 o 
   1   0  11        1.43        1.18      0.08 o 
   2   0  11       20.02       19.35      1.00 o 
   3   0  11       17.92       19.00      0.41 o 
   4   0  11        6.46        7.54      0.16 o 
  -4   1  11        1.41        1.25      0.03 o 
  -3   1  11       41.19       42.20      1.98 o 
  -2   1  11        8.89        8.93      0.24 o 
  -1   1  11      123.43      128.71      3.73 o 
   0   1  11        2.03        1.97      0.06 o 
   1   1  11      124.49      129.13      4.88 o 
   2   1  11        9.03        8.63      0.24 o 
   3   1  11       41.50       42.48      1.29 o 
   4   1  11        1.45        1.28      0.03 o 
  -4   2  11        9.72       11.61      0.25 o 
  -3   2  11        9.02       10.57      0.27 o 
  -2   2  11        0.56        0.65      0.03 o 
  -1   2  11        3.00        2.90      0.08 o 
   0   2  11        1.65        1.34      0.08 o 
   1   2  11        2.95        2.77      0.08 o 
   2   2  11        0.54        0.71      0.11 o 
   3   2  11        9.14       10.55      0.40 o 
   4   2  11        9.87       11.80      0.38 o 
  -3   3  11        4.12        4.11      0.11 o 
  -2   3  11       18.12       17.57      0.62 o 
  -1   3  11       37.00       33.97      1.48 o 
   0   3  11        0.71        0.81      0.12 o 
   1   3  11       36.63       34.46      0.79 o 
   2   3  11       17.99       17.75      0.70 o 
   3   3  11        4.15        4.09      0.09 o 
  -3   4  11       11.66       10.81      0.25 o 
  -2   4  11        9.09        8.37      0.27 o 
  -1   4  11       24.11       24.35      0.63 o 
   0   4  11        6.00        4.51      0.08 o 
   1   4  11       23.99       24.75      0.74 o 
   2   4  11        9.05        8.40      0.28 o 
   3   4  11       11.43       10.80      0.49 o 
  -3   5  11       10.41       12.12      0.74 o 
  -2   5  11        4.55        4.13      0.09 o 
  -1   5  11        1.86        1.91      0.07 o 
   0   5  11        8.34        8.45      0.17 o 
   1   5  11        1.84        1.84      0.09 o 
   2   5  11        4.45        4.06      0.17 o 
  -2   6  11        0.67        0.56      0.04 o 
  -1   6  11        3.77        3.58      0.13 o 
   0   6  11       19.99       18.53      0.44 o 
   1   6  11        3.83        3.53      0.14 o 
   0   0  12        0.37        0.20      0.04 o 
   1   0  12        9.15       10.42      0.57 o 
   2   0  12       18.23       17.94      0.92 o 
   3   0  12       13.47       13.42      0.50 o 
  -3   1  12       30.00       31.22      0.86 o 
  -2   1  12        9.02       10.27      0.40 o 
  -1   1  12        9.10        8.26      0.47 o 
   0   1  12       47.09       45.96      1.66 o 
   1   1  12        9.24        8.10      0.25 o 
   2   1  12        9.02       10.18      0.45 o 
   3   1  12       30.06       31.18      1.25 o 
  -3   2  12        4.16        4.89      0.15 o 
  -2   2  12       29.38       29.57      0.90 o 
  -1   2  12        0.94        1.11      0.04 o 
   0   2  12       44.70       42.51      1.72 o 
   1   2  12        0.93        0.90      0.04 o 
   2   2  12       29.70       28.80      1.55 o 
   3   2  12        4.15        4.75      0.12 o 
  -2   3  12        8.01        9.15      0.39 o 
  -1   3  12       12.59       14.97      0.47 o 
   0   3  12        1.96        2.17      0.10 o 
   1   3  12       12.68       14.69      0.53 o 
   2   3  12        8.06        8.94      0.32 o 
   3   3  12       29.35       28.77      1.31 o 
  -2   4  12       31.60       31.70      1.12 o 
  -1   4  12        0.93        0.89      0.04 o 
   0   4  12        6.44        6.68      0.09 o 
   1   4  12        0.89        0.82      0.07 o 
   2   4  12       31.80       31.78      1.39 o 
  -1   5  12        6.07        6.27      0.16 o 
   0   5  12        0.05        0.06      0.02 o 
   1   5  12        6.26        6.43      0.21 o 
   1   0  13        0.47        0.71      0.09 o 
   2   0  13        6.16        6.09      0.18 o 
  -2   1  13       12.47       12.59      0.42 o 
  -1   1  13        2.39        2.43      0.08 o 
   0   1  13       41.88       46.00      2.75 o 
   1   1  13        2.32        2.41      0.14 o 
   2   1  13       12.72       12.76      0.34 o 
  -1   2  13        1.42        1.46      0.05 o 
   0   2  13       70.83       79.11      3.74 o 
   1   2  13        1.36        1.33      0.11 o 
   2   2  13       29.71       31.09      1.07 o 
  -1   3  13        0.46        0.58      0.03 o 
   0   3  13        4.44        4.62      0.18 o 
   1   3  13        0.45        0.53      0.03 o 
   0   4  13        3.86        4.34      0.16 o 
                                                 
